# Supplementary material for: Clinical Effectiveness and Safety of Reduced-Dose Prasugrel in Asian Patients: The PROMISE-TW Registry
Source: J Clin Med. 2025 Aug 15;14(16):5791. doi: 10.3390/jcm14165791 (PMC12386672; doi:10.3390/jcm14165791)
Supplement: Supplementary file 1 [file jcm-14-05791-s001.zip]

Archive with 1 entries (1 files):
- jcm-3794042-supplementary.pdf
